# Supplementary material for: Double-faced CX3CL1 enhances lymphangiogenesis-dependent metastasis in an aggressive subclone of oral squamous cell carcinoma
Source: JCI Insight. 2024 May 22;9(10):e174618. doi: 10.1172/jci.insight.174618 (PMC11141908; doi:10.1172/jci.insight.174618)
Supplement: Supporting data values [file jciinsight-9-174618-s042.xlsx]

## Sheet: Figure 1E
	PCR analysis CX3CL1
			MOC1	MOC2
	AVG. ΔCt	GAPDH	16.96	16.25
	9.00333	GAPDH	16.26	17.3
		GAPDH	16.08	17.57
		Cx3cl1	25.71	23.65
		Cx3cl1	24.95	24.27
		Cx3cl1	25.65	24.64
		Cx3cl1-3 - GAPDH	8.75	7.4
			8.69	6.97
			9.57	7.07
			-0.253333	-1.60333
			-0.313333	-2.03333
			0.566667	-1.93333
		fold	1.19196	3.03845
			1.24258	4.0935
			0.675175	3.81937
		average	1.03657	3.65044
		stdev	0.313998	0.547436
		ttest	0.00199935

## Sheet: Figure 2C
	Cell proliferation (MTS assay)
		MOC1	MOC1 CX3CL1
	24h-1	0.42	0.649333
	24h-2	0.410667	0.394167
	24h-3	0.410667	0.383167
	48h-1	1.357	1.136
	48h-2	1.32667	0.634667
	48h-3	1.30883	0.627167
	72h-1	2.6981	1.45333
	72h-2	2.8332	1.49567
	72h-3	2.8433	1.48167

## Sheet: Figure 2D
	Cell proliferation (MTS assay)
		MOC2	MOC2 CX3CL1
	24h-1	0.7055	0.399833
	24h-2	0.709333	0.398167
	24h-3	1.073	0.653
	48h-1	1.11033	0.667667
	48h-2	1.08317	0.6625
	48h-3	1.073	0.653
	72h-1	1.943	1.27233
	72h-2	1.8745	1.21567
	72h-3	1.85517	1.19483

## Sheet: Figure 2E
	Cell migration (Transwell migration assay)
	Experiment No.	MOC1	Experiment No.	MOC1 OE
	1	188	1	192
		143		200
		129		196
	2	133	2	212
		108		163
		137		182
	3	125	3	202
		140		227
		129		214
		91		204

## Sheet: Figure 2F
	Cell migration (Transwell migration assay)
	Experiment No.	MOC2	Experiment No.	MOC2 CX3CL1
	1	35	1	52
		2		123
		4		83
		0		0
		4		0
	2	0	2	134
		10		53
		7		24
		16		67
		0		78
	3	15	3	34
		16		57
		0		19
		0		19
		0		12

## Sheet: Figure 2G
	CX3CR1+ cells
	Mouse No.	MOC1	Mouse No.	MOC1 CX3CL1
	1	39	1	153
		100		88
		32		82
		12		90
		69		57
	2	71	2	94
		10		92
		13		108
		36		68
		68		69
	3	38	3	122
		32		82
		36		91
		64		30
		55		53
	4	8	4	31
		33		52
		26		8
		53		24
		4		10
			5	75
				119
				87
				61
				49
			6	58
				69
				30
				51
				52

## Sheet: Figure 2H
	CX3CR1+ cells
	Mouse No.	MOC2	Mouse No.	MOC2 CX3CL1
	1	28	1	64
		27		101
		55		63
		33		86
		18		61
	2	24	2	59
		40		91
		5		53
		25		119
		25		141
	3	24	3	62
		36		71
		8		89
		22		14
		31		105
	4	37	4	128
		18		43
		23		51
		50		73
		38		41
	5	28	5	69
		22		43
		24		50
		29		69
		32		64
			6	63
				84
				59
				45
				83
			7	66
				60
				41
				49
				37
			8	77
				80
				99
				79
				39
			9	170
				46
				120
				62
				111

## Sheet: Figure 3A
	Tumor size (mm2)
	Mouse No.	MOC1	Mouse No.	MOC1 CX3CL1
	1	10.8	1	11
	2	14.4	2	5.1
	3	9.8	3	8.3
	4	13.9	4	7.6
			5	6.2
			6	9.9

## Sheet: Figure 3B
	Tumor size (mm2)
	Mouse No.	MOC2	Mouse No.	MOC2 CX3CL1
	1	29.37	1	44.729
	2	64.426	2	38.837
	3	66.218	3	25.386
	4	39.565	4	27.199
	5	46.637	5	43.307
			6	44.925
			7	29.881
			8	16.199
			9	35.015

## Sheet: Figure 3D
	Ketatinization rate
	(Keratinized area/total area)*100
	MOC1				MOC1 CX3CL1
	Mouse No.	Total area(mm2)	Keratinized area	Percentage	Mouse No.	Total area(mm2)	Keratinized area	Percentage
	1	57.818	2.26	3.90882	1	1.406	0.12	8.53485
	2	34.729	0.156	0.449192	2	11.133	2.725	24.4768
	3	56.468	4.011	7.10314	3	2.398	0.12	5.00417
	4	9.389	0.01	0.106508	4	13.77	4.419	32.0915
					5	11.068	2.245	20.2837
					6	9.764	0.91	9.31995

[truncated: 28 more sheets: Figure 3F, Figure 3H, Figure 3J, Figure 4D, Figure 4G, Figure 5C, Figure 5D, Figure 5E, Figure 5F, Figure 5G, Figure 6B, Figure 6D, Figure 6F, Figure 7B, Figure 7D, Figure 7G, Figure 7I, Figure S1D, Figure S2B, Figure S2C …]
